# Supplementary material for: Advanced glycation end products and protein carbonyl levels in plasma reveal sex-specific differences in Parkinson's and Alzheimer's disease
Source: Redox Biol. 2020 May 18;34:101546. doi: 10.1016/j.redox.2020.101546 (PMC7251371; doi:10.1016/j.redox.2020.101546)
Supplement: Multimedia component 2 [file mmc2.xml]

<?xml version="1.0" encoding="UTF-8" standalone="no"?><data:data><datasets><author>amit.sharma@ukbonn.de</author><type>0</type><dataset><value>1</value><reason>No data was used for the research described in the article</reason><comments/></dataset></datasets></data:data>
